# Supplementary material for: Development of Phenotypic and Transcriptional Biomarkers to Evaluate Relative Activity of Potentially Estrogenic Chemicals in Ovariectomized Mice
Source: Environ Health Perspect. 2015 Jan 9;123(4):344–52. doi: 10.1289/ehp.1307935 (PMC4383572; doi:10.1289/ehp.1307935)
Supplement: (48 KB) PDF [file ehp.1307935.s002.508.xlsx]

## Sheet: Table S5 NString Data
Table S5. Nstring data
Sample	D3 24h-1	D3 24h-2	D3 24h-3	D3 2h-1	D3 2h-2	D3 2h-3	E2 24h-1	E2 24h-2	E2 24h-3	E2 2h-1	E2 2h-2	E2 2h-3	E3 24h-1	E3 24h-2	E3 24h-3	E3 2h-1	E3 2h-2	E3 2h-3	Sal-1	Sal-2	Sal-3	Sal-4	Sal-5	Sal-6
1110008P14Rik	176	127	150	158	131	119	717	686	750	104	146	89	175	208	168	143	204	140	128	160	105	118	148	144
1700069L09	40	76	52	130	97	135	59	36	61	123	118	126	62	41	61	108	95	122	55	57	83	93	55	60
1810010H24Rik	82	92	101	75	63	81	45	28	41	73	66	77	108	90	84	61	60	62	153	118	156	145	108	133
2810055G20Rik	611	678	651	351	287	373	341	300	240	161	150	149	442	451	491	126	110	115	488	490	529	590	665	645
4930431P19Rik	123	128	121	57	51	55	59	114	102	69	56	61	126	119	117	65	63	55	153	133	161	131	118	120
6330403K07Rik	984	909	991	814	789	1003	275	248	245	889	727	790	778	760	966	679	591	689	1403	1305	1528	1169	1264	1059
A930006K02Rik	181	152	191	77	58	81	54	73	50	52	67	54	121	132	155	59	63	39	165	142	175	191	168	150
Acrbp	117	148	132	61	61	69	47	32	48	67	78	66	77	67	102	84	59	67	127	97	118	97	132	144
AI608034	167	154	156	101	68	77	115	88	71	79	67	60	114	145	190	62	61	50	128	170	138	124	165	147
AI854703	174	161	145	26	32	33	45	53	35	20	34	40	104	105	132	19	21	29	185	153	154	163	132	116
AK041357	90	110	94	40	39	58	57	39	39	36	29	42	78	86	94	27	27	26	79	96	103	89	97	107
Akap17b	214	218	218	73	58	75	143	184	145	59	71	53	220	239	227	57	76	56	206	236	221	196	226	229
Akirin1	143	131	123	465	501	502	164	179	170	498	484	466	137	125	115	433	472	477	149	198	178	175	195	173
Amer1	902	894	900	272	236	236	675	576	600	148	202	186	833	852	874	177	169	192	833	803	876	801	931	854
Aqp5	47	34	35	498	493	561	107	108	161	551	507	696	61	77	60	636	590	528	65	46	42	27	42	40
Aurkb	272	325	332	92	85	71	627	667	586	72	258	74	425	439	324	130	309	71	67	212	76	86	102	73
B130024G19Rik	585	620	648	98	89	73	313	297	280	78	61	69	581	518	597	63	57	70	476	545	602	667	704	607
B3gntl1	147	171	186	109	101	112	156	138	146	93	99	91	210	163	174	95	95	93	159	187	181	179	175	175
Bmf	1668	1749	1502	158	126	110	568	385	595	100	144	124	1382	1469	1582	125	134	98	1417	1288	1488	1417	1290	1274
Btbd10	507	472	532	986	1078	1147	551	617	556	1451	1230	1227	528	487	505	1132	1170	1285	544	558	474	610	624	603
Ccnb1	14	14	17	10	8	26	25	19	18	20	17	16	19	18	12	19	23	18	19	21	11	13	8	10
Ccnb2	591	630	569	86	90	84	994	1206	801	83	239	89	1069	937	711	136	277	87	79	180	70	66	115	55
Cd99l2	242	245	247	154	144	145	167	198	169	128	116	127	241	247	215	147	119	110	200	206	229	171	195	172
Cdc25c	98	109	102	37	34	37	178	201	161	28	69	43	170	154	90	58	86	33	42	67	38	25	37	39
Cdc42se1	949	1007	1022	1653	1574	1666	1660	1711	1596	1625	1745	1534	1078	1063	1044	1764	1915	1842	953	1026	880	859	863	928
Cdk1	21	28	24	13	14	14	30	42	31	14	28	15	41	36	30	14	16	10	8	15	15	12	13	13
Cdkn1a	503	578	582	2796	3033	3106	522	794	605	3423	2586	3299	485	523	515	2524	2492	2697	506	365	390	508	454	423
Cds2	953	952	1029	740	669	693	461	369	413	668	752	783	932	1022	1097	707	684	702	1010	1034	1072	944	962	840
Cebpd	69	86	66	356	334	296	58	35	57	173	169	160	57	41	51	195	190	209	108	101	106	121	66	97
Chst8	14	15	19	53	52	57	63	41	74	58	64	87	16	20	25	69	67	76	23	12	23	18	15	10
Cnrip1	1095	1102	1027	597	595	677	477	487	468	450	457	430	909	949	1029	448	411	391	980	972	918	917	907	882
Cpe	5730	5526	5893	5326	5419	6012	2468	2105	1869	6011	5525	6960	6242	7567	6680	5822	5782	5055	7998	7152	8388	8134	5441	5673
Crispld2	701	935	912	3554	4560	4952	998	1008	1144	6223	5006	6772	825	793	824	5773	4869	6289	1316	1069	1286	1268	1002	946
Cstf2	666	645	685	679	660	701	1093	1122	985	611	669	664	674	707	723	667	749	636	634	771	673	635	849	670
Cyr61	205	266	210	5427	4750	4887	232	239	256	4020	3870	5365	301	263	300	4656	4324	5295	501	348	312	451	219	257
Ddx26b	4305	4040	4427	3911	3270	3855	1366	1271	1135	3614	3103	3600	3439	3715	4030	2896	2767	2733	3758	4069	4170	4509	4680	4207
Dennd2a	190	193	186	1017	1179	1343	128	100	97	1739	1471	1765	191	145	174	1399	1238	1458	159	158	177	147	168	183
Dhcr24	265	273	291	458	541	417	2897	2211	2855	354	337	381	476	683	508	504	500	580	198	154	161	100	284	260
Dst	2012	2080	2209	1818	1635	1738	796	687	644	1587	1553	1607	1615	1616	1757	1481	1347	1607	2002	2075	2063	2071	2074	2187
Dtx4	1089	1147	1025	370	354	379	608	526	639	333	380	325	1086	1008	1056	313	303	266	1161	1282	1299	1037	1232	1169
E430028B21Rik	402	432	429	1544	1532	1594	976	1143	901	1522	1471	1404	407	446	424	1426	1634	1470	466	501	477	488	503	499
Eif2s2	717	660	658	1394	1303	1291	1112	1026	970	1676	1369	1433	689	708	601	1322	1258	1406	649	791	733	672	781	851
Eif5a	4237	4947	4964	5549	5414	5327	19042	19345	20111	5444	5878	5120	6328	6665	5502	6206	7074	6219	4904	4797	4364	3922	5825	5248
Errfi1	1032	923	886	24650	20181	21877	976	887	893	13125	12436	13250	1107	1050	1017	11696	14207	14418	1217	1239	1066	1154	1206	1017
Etf1	528	609	544	1872	1809	1962	988	1027	915	1897	1716	1833	600	632	563	1970	1983	2094	618	664	598	541	666	678
Fkbp5	99	171	112	163	168	109	196	224	105	130	173	133	56	55	71	166	143	189	128	132	95	118	93	112
Fos	215	266	207	7286	5826	6456	207	230	258	4851	3904	5060	203	195	227	4082	4114	5526	292	143	160	199	196	233
Fosl1	8	11	17	139	121	146	7	10	7	125	75	87	10	9	7	86	82	95	21	12	12	4	5	5
Frat1	79	59	74	50	38	35	85	56	63	24	49	40	84	72	92	48	46	35	98	106	76	80	76	78
Gadd45g	221	208	270	18932	20053	22931	392	664	541	22925	18249	19027	454	317	344	21939	18064	19104	460	426	368	466	338	333
Gfm1	423	410	464	452	460	508	821	899	832	432	512	442	430	507	438	484	545	514	440	400	427	394	427	428
Gpr23	227	260	250	95	71	70	215	198	163	55	62	61	304	287	297	56	59	73	273	260	260	217	284	227
Igf1r	3010	3441	3037	2817	2448	2616	1212	1235	1029	2532	2298	2650	2800	2730	3260	2229	1977	2488	3388	3010	3275	2869	3048	2865
Igfbp3	5488	5836	6481	7603	6113	7781	1083	934	864	6378	6096	6370	6192	6544	8155	6294	5983	6422	9701	11163	10859	8056	8526	7643
Igfbp5	4669	4604	5170	2287	2160	2458	7093	7309	8408	1565	1479	1726	5220	7935	6328	1574	2066	1361	3517	3115	2866	2877	4587	4676
Ihpk2	776	841	739	263	264	319	473	417	434	241	259	250	874	755	826	278	242	222	585	545	554	564	600	578
Inhbb	244	244	215	9193	10521	12455	293	692	579	11196	10115	12265	334	281	228	10602	10604	10223	323	306	277	294	191	253
Itpr1	2142	2272	2235	2117	2022	2200	1475	1422	1281	1915	1931	2074	2007	2098	2363	1877	1900	1761	2361	2491	2402	2358	2319	2175
Kdelr2	3209	3301	3644	2982	3024	3228	6665	6827	6356	3136	3251	3042	3650	4256	3718	2922	3242	3093	3079	2802	2763	2704	3522	3371
Kifc2	222	206	210	155	156	154	73	59	48	168	134	151	185	167	197	140	126	129	219	234	272	268	216	229
Lepr	4438	4309	4264	3835	3261	3807	1298	818	756	3747	3600	3750	3753	3729	3960	2907	2960	2998	5916	5295	6487	5728	4200	5460
Lsm10	340	380	360	158	142	144	308	295	332	123	167	130	378	326	353	140	167	150	304	281	275	234	303	310
Mad2l1	558	732	685	10459	10705	12471	1905	1794	1905	7989	7084	7782	902	842	633	7783	6964	8608	267	547	343	311	354	312
Mamdc2	1981	2197	2053	1906	1926	2132	679	539	541	1748	1776	1875	1730	1678	1999	1612	1413	1553	2242	2415	2678	2453	2480	2407
Map2k1	1292	1199	1219	2708	2849	2913	1404	1372	1571	4264	4057	4330	1257	1402	1269	3653	3675	3807	1163	1313	1232	1134	1219	1221
Mapk1ip1	907	965	954	697	646	754	376	356	316	611	608	601	807	698	898	582	524	570	1018	930	955	1082	951	951
Memo1	84	101	115	120	125	136	208	215	158	112	125	129	108	96	115	66	126	132	102	47	79	101	123	130
Mtmr3	1466	1621	1532	1183	1159	1273	940	977	940	1127	1294	1254	1441	1374	1527	1194	1195	1124	1446	1520	1526	1426	1583	1409
Ndufab1	186	151	207	167	194	166	233	248	204	171	172	195	175	183	178	153	159	196	128	147	132	139	186	183
Nr4a1	150	179	175	3666	2708	3223	175	227	186	1987	1877	2362	168	157	207	2155	1819	2222	201	167	158	170	172	163
Nubp1	100	105	103	185	194	212	269	277	300	229	216	213	132	126	114	227	246	254	141	171	130	135	167	138
Nudt5	660	736	718	541	520	517	1339	1341	1256	507	654	457	678	769	613	572	734	536	633	709	551	563	694	739
Numa1	692	849	619	555	529	547	439	446	479	549	556	594	717	675	726	503	488	547	801	731	737	641	671	683
Nup50	707	705	649	1182	1329	1520	1034	989	996	1571	1547	1599	679	651	628	1335	1329	1247	670	691	634	618	651	650
Pdzrn3	1154	1288	1203	970	1015	1034	665	661	588	919	813	985	1135	1145	1169	755	752	749	1034	1126	1306	1102	1167	1050
Pik3ip1	5056	5547	5132	652	529	705	849	687	638	345	403	383	4367	4174	4554	360	405	290	4226	3905	4106	4314	3633	3510
Polg2	434	423	408	149	134	154	261	193	202	145	145	166	377	376	420	148	155	161	383	382	424	393	432	446
Ppa1	748	671	793	998	888	826	4342	4921	4181	732	1245	678	944	1473	917	908	1548	905	781	913	716	466	922	970
Ppm1l	842	871	872	692	756	786	454	402	342	845	807	978	781	780	1019	726	633	908	1009	883	1011	824	826	764
Ppp1r14c	20	17	26	13	11	23	17	16	16	18	19	18	16	18	17	16	20	16	29	11	13	32	15	16
Ppp1r15b	1616	1558	1616	4073	3815	4053	2303	2313	2376	4284	4320	4313	1520	1708	1507	4052	4388	4467	1738	2018	1901	1635	1683	1680
Ppp2r2c	62	52	48	844	805	962	248	324	342	785	640	990	100	131	122	994	919	1082	92	56	62	66	71	57
Ppp4r1	731	774	742	1331	1423	1495	843	975	895	1345	1329	1385	729	774	743	1278	1300	1328	706	796	752	745	711	794
Prelp	2148	2335	2454	2147	1806	2145	835	771	658	1807	1819	1915	2148	2597	2353	1909	1748	1444	3555	3036	3641	3487	2489	2761
Prep	550	578	567	542	604	620	1303	1316	1205	600	683	609	614	690	678	622	743	663	614	606	582	500	599	553
Prrx2	85	91	120	839	1046	1113	213	205	207	1558	1050	1342	129	140	118	1100	943	1118	122	127	106	139	114	140
Psmb5	1975	1891	2208	1791	1809	1857	4508	4443	4546	1796	1967	1708	2240	2339	2159	1962	2364	1869	1754	1773	1536	1637	2066	1915
Ramp3	236	329	211	5493	6091	6861	1883	1509	2168	5635	4928	6596	445	343	348	6158	5439	6780	316	254	275	304	307	337
Rbm13	404	388	445	1571	1521	1609	801	896	819	1539	1468	1338	387	432	407	1444	1493	1457	554	589	502	517	554	555
Rcc2	1191	1207	1125	1255	1208	1210	3123	3229	3173	1198	1597	1283	1491	1645	1427	1385	1714	1346	1120	1506	1320	1189	1451	1211
Rgs2	10444	10750	10478	1269	1184	1147	3211	3135	2848	816	1034	701	8961	9786	9182	1002	1369	1117	9290	8727	8652	8095	9795	9164
Rnf121	657	662	633	533	489	590	958	939	792	527	533	489	649	730	697	499	526	496	554	607	515	534	641	690
Rorc	492	513	454	338	322	340	97	77	100	289	286	298	427	347	351	280	233	226	443	463	502	598	458	452
Rrp1b	142	136	159	344	385	406	195	239	238	480	421	418	155	127	134	369	361	395	165	184	181	182	142	134
Sdad1	144	153	136	390	415	450	221	274	228	344	338	346	156	153	154	377	416	406	198	241	198	195	212	191
Sdf2l1	602	510	550	374	346	318	2183	2481	2100	370	1175	293	424	578	420	612	1594	342	576	763	291	255	568	635
Sfrs16	506	591	569	546	536	521	392	446	426	580	523	556	564	514	545	560	531	543	544	595	589	626	614	525
Sin3b	2914	2999	3128	3080	2967	3356	2935	2908	2697	2906	3010	2862	2856	3148	2931	2706	3059	2747	2693	2825	2591	2657	3007	2795
Sirt3	592	576	585	285	259	286	337	350	329	246	313	269	589	580	577	282	250	214	514	513	520	485	476	468
Slc7a6	99	79	110	215	188	216	179	144	160	309	275	239	111	111	121	283	278	290	136	135	113	138	138	105
Snrpa1	862	1003	982	1061	1044	1103	2090	2256	2062	1085	1150	1040	1020	1115	1023	1090	1174	1007	817	937	895	741	996	1024
Socs3	100	107	96	1559	1566	1471	102	94	105	1459	1321	1283	86	90	118	1252	1008	1288	133	129	108	110	103	121
Sox4	3901	3366	3206	499	464	487	1201	1029	1196	569	583	555	3116	3043	3338	477	498	473	3401	3299	3696	3027	2595	2316
Sox8	57	59	62	46	39	73	34	48	37	112	75	132	56	59	54	70	80	49	45	49	62	46	59	59
Sox9	117	116	59	598	651	587	186	201	233	501	519	483	111	124	114	613	677	748	84	140	103	93	158	114
Ssr2	60	98	89	155	141	160	155	123	131	157	206	137	73	77	112	162	215	168	99	102	92	76	97	136
Stat3	3799	4182	3237	5356	5646	4848	3446	3687	3575	4662	4753	4572	3271	3530	3841	4587	4958	5367	3324	3175	2808	2697	2930	2914
Stat5a	385	411	408	1667	1764	1700	788	721	736	1807	1672	1891	509	498	505	1857	1746	1959	373	473	367	349	424	399
Synpo	157	164	173	1359	1773	1694	155	144	141	1706	1581	1730	200	187	162	1602	1511	1563	175	198	217	179	219	201
TC1480345	880	1012	912	742	632	667	352	295	315	558	571	624	744	736	823	459	465	475	893	951	886	1033	942	947
Tgfbi	8092	8656	8634	7327	6188	6692	1509	2214	1368	6638	6532	6283	7161	6222	6325	6408	6158	6480	10927	8960	13049	9457	8332	9316
Thra	485	614	585	183	156	187	271	330	276	124	139	164	498	512	598	135	137	131	534	437	556	485	536	473
Tmem183a	906	883	994	1448	1419	1476	1339	1395	1366	1394	1356	1313	935	969	950	1327	1338	1260	873	883	830	875	918	924
Tmem24	272	263	272	770	729	769	358	364	361	799	964	921	258	287	264	867	896	903	333	394	362	338	297	343
Tmem41b	285	262	261	476	438	391	215	193	263	339	316	318	298	307	215	328	349	368	223	263	226	260	265	285
Tmem65	1262	1254	1280	1384	1254	1380	713	767	643	1383	1257	1338	1177	1227	1274	1183	1208	1348	1416	1490	1382	1326	1414	1380
Tril	377	356	383	147	113	155	229	201	248	69	83	91	398	433	470	77	76	78	469	452	524	457	384	356
Twist2	457	495	390	3386	3605	4244	342	340	316	3554	3245	3888	448	518	464	3005	2987	2955	608	633	636	614	556	622
Txnip	10115	12935	12662	2349	1883	1949	2509	2131	2732	1852	2529	2106	9713	8504	8815	2861	3138	2637	11321	8882	10875	13251	13782	13353
Ube2c	936	1117	1038	151	202	159	1854	2334	1828	173	517	163	1683	1530	1183	296	638	180	182	419	141	110	143	97
Ube2f	423	470	443	1165	1139	1162	673	719	687	1152	1232	1191	450	465	411	1149	1261	1200	466	599	489	495	530	553
Uchl3	494	450	465	612	523	589	1602	1738	1589	499	673	483	540	610	463	664	964	594	411	518	388	364	453	487
Unc84b	1262	1361	1331	1117	1032	1129	608	596	504	1163	1142	1277	1357	1397	1452	1192	1065	1117	1420	1395	1523	1227	1094	1116
Utp6	432	385	373	693	772	828	401	431	421	1027	843	892	383	412	450	858	849	897	446	485	425	390	478	490
Uxt	312	314	333	351	297	299	583	597	573	317	331	291	339	383	302	323	385	298	294	286	284	278	279	329
Vma21	494	485	473	535	563	529	567	581	559	488	566	509	464	524	391	551	568	567	526	552	534	505	532	573
Wnt4	35	27	14	210	241	268	29	38	35	378	278	360	39	35	22	316	279	312	29	34	49	24	18	30
Zbtb4	890	1013	898	757	805	897	473	471	491	744	799	818	972	988	966	791	754	745	1151	1088	1212	1072	1073	919
Zfp688	383	412	368	141	108	135	284	305	294	103	162	124	420	432	421	134	180	100	326	440	398	348	366	371
Positive and negative control probes
POS_C	2520	2983	2714	2529	2677	2657	2780	2310	2463	1661	2301	2568	2974	2898	2904	2401	2705	2654	1896	2415	2539	2413	2850	2689
POS_A	25798	28482	27276	23367	26266	24316	27886	22652	23189	16155	21491	24758	29765	28814	29353	23798	26340	26570	19653	24814	24512	22874	27589	26655
POS_F	73	74	62	51	54	61	68	42	58	43	59	58	77	66	58	53	71	56	47	49	61	46	61	62
POS_D	555	615	618	509	572	552	603	488	558	371	496	540	625	626	652	538	608	610	410	552	569	518	627	605
POS_B	8567	10076	9536	8206	8974	8912	9359	7591	7596	5508	7623	8317	9557	9414	9764	7629	9016	8851	6000	8035	8217	7674	9027	8877
POS_E	96	93	101	98	88	87	98	82	79	77	67	77	118	107	84	74	94	94	63	95	87	61	107	97
NEG_C	3	8	6	8	7	2	12	5	8	5	9	4	8	8	4	6	6	2	1	6	4	6	2	5
NEG_D	6	10	10	17	10	8	5	11	3	6	10	8	9	12	10	6	9	12	10	5	8	5	7	9
NEG_E	22	19	17	26	24	25	13	18	22	17	17	24	31	26	22	15	26	11	17	15	12	18	16	18
NEG_A	11	21	13	25	20	19	25	13	16	7	14	22	25	20	22	14	17	13	13	15	19	12	13	20
NEG_H	4	8	6	19	15	15	2	3	5	7	11	8	8	4	3	13	13	17	2	6	1	8	7	4
NEG_G	5	5	4	7	5	1	3	1	3	1	5	3	4	3	2	7	7	2	2	1	3	2	1	5
NEG_F	23	20	21	32	26	30	29	17	23	20	27	29	26	36	31	23	27	25	20	15	30	15	12	24
NEG_B	8	11	10	17	7	8	9	8	8	10	11	10	5	11	13	7	7	15	5	7	6	4	7	5
Housekeeping genes
Sgta	754	755	772	680	661	709	857	820	869	706	685	675	859	839	877	691	713	708	797	710	754	702	716	734
Rps19	72	68	78	153	105	112	284	308	248	132	102	108	80	93	65	134	149	140	74	49	79	60	73	72
Dusp3	368	337	402	454	467	354	381	440	398	371	408	387	366	396	357	404	435	437	399	339	400	396	377	403
Rpl35	51050	50061	52408	31231	28525	29628	59882	59596	51448	25897	29290	25123	53887	55153	49031	28052	31629	25801	37916	38938	34273	37466	40733	40219
Gadd45gip1	709	723	690	622	659	727	1006	974	1025	749	798	760	770	724	738	728	826	734	589	657	630	618	665	668
Inadl	622	663	591	440	464	470	349	335	351	475	417	519	481	463	501	481	369	418	675	628	652	639	612	572
Ifi205	533	404	433	2262	1761	1280	251	228	265	256	453	233	205	241	225	425	722	477	348	544	309	369	517	787
Rpl7	13974	13982	14058	12304	10717	11224	14343	13602	12792	9773	10657	9292	14654	14620	13747	10596	10290	10181	12972	13894	12975	13298	13569	13623
Sdccag3	638	641	613	1051	1080	1137	664	681	685	1200	1099	1141	639	670	686	1055	1120	1130	665	790	679	749	731	710

## Sheet: Table S6 probes from Fig S2a 2h
Table S6. Probes from Fig S2a 2h
ProbeName	GeneName	Ratio (2 h estrogenic vs control)	accessions	SystematicName	Description
A_51_P465758	1200009O22Rik	0.0634276	gb|BC006619	BC006619	Mus musculus RIKEN cDNA 1200009O22 gene, mRNA (cDNA clone IMAGE:3967858), partial cds [BC006619]
A_52_P375803	1300007B12Rik	2.81561	ref|NM_020588|ref|NM_001042485|gb|BC003210|gb|AB041592	NM_020588	Mus musculus RIKEN cDNA 1300007B12 gene (1300007B12Rik), transcript variant 1, mRNA [NM_020588]
A_52_P344152	1500004A08Rik	0.0490698	gb|AF528078|gb|AK029304|gb|AK028419|gb|AK160300	AF528078	Mus musculus HGFL(S) protein (Hgfl) mRNA, complete cds. [AF528078]
A_51_P131687	1500041B16Rik	0.217245	gb|AK019934|riken|5330437A18|nap|NAP092402-001	AK019934	Mus musculus adult male pituitary gland cDNA, RIKEN full-length enriched library, clone:5330437A18 product:RIKEN cDNA 5330437A18 gene, full insert sequence. [AK019934]
A_51_P304256	1700069L09	2.61697	riken|1700069L09|tc|TC1542050|nap|NAP091865-1	1700069L09	O35295 (O35295) Vascular actin single-stranded DNA-binding factor 2 p44 component, partial (13%) [TC1542050]
A_52_P298854	2600005C20Rik	3.26731	ref|NM_028244|ens|ENSMUST00000081339|gb|BC016569|tc|NP597744	NM_028244	Mus musculus RIKEN cDNA 2600005C20 gene (2600005C20Rik), mRNA [NM_028244]
A_52_P11395	2810002O09Rik	0.232321	ref|NM_175179|gb|BC053442|gb|AK012651|gb|AK049774	NM_175179	Mus musculus RIKEN cDNA 2810002O09 gene (2810002O09Rik), mRNA [NM_175179]
A_52_P502332	2810055G20Rik	0.240181	gb|AK033222|gb|AK048031|gb|AK148800|riken|C130031A17	AK033222	Mus musculus 15 days embryo male testis cDNA, RIKEN full-length enriched library, clone:8030467K01 product:hypothetical protein, full insert sequence. [AK033222]
A_52_P147733	4930431P19Rik	0.353853	gb|AK031634|gb|AK015280|gb|AK050574|riken|4930431P19	AK031634	Mus musculus 13 days embryo male testis cDNA, RIKEN full-length enriched library, clone:6030464A17 product:similar to GENERAL TRANSCRIPTION FACTOR [Homo sapiens], full insert sequence [AK031634]
A_52_P410859	6030413G23Rik	0.267129	gb|AK045461|riken|B230205C01|tc|NP577586|tc|TC1562145	AK045461	Mus musculus adult male corpora quadrigemina cDNA, RIKEN full-length enriched library, clone:B230205C01 product:hypothetical protein, full insert sequence. [AK045461]
A_51_P237575	6330407G11Rik	3.55319	ref|NM_023423|gb|BC003291|gb|AB041594|gb|AK176967	NM_023423	Mus musculus RIKEN cDNA 6330407G11 gene (6330407G11Rik), mRNA [NM_023423]
A_51_P183703	A_51_P183703	0.343763	Not annotated	A_51_P183703	Unknown
A_52_P1149693	A930006K02Rik	0.227156	gb|AK162627|riken|9830121P04|tc|TC1485138	AK162627	Mus musculus adult male bone cDNA, RIKEN full-length enriched library, clone:9830121P04 product:unclassifiable, full insert sequence. [AK162627]
A_51_P356265	Acrbp	0.316903	ref|NM_016845|gb|AK132705|gb|D17573|ens|ENSMUST00000088294	NM_016845	Mus musculus proacrosin binding protein (Acrbp), mRNA [NM_016845]
A_52_P748067	AI608034	0.394238	gb|AI608034|tc|TC1458227	AI608034	va01g01.y1 Soares mouse lymph node NbMLN Mus musculus cDNA clone IMAGE:721680 5'. [AI608034]
A_51_P373142	AI854703	0.092167	ref|NM_177737|gb|AK039299|gb|AK038960|ens|ENSMUST00000095938	NM_177737	Mus musculus expressed sequence AI854703 (AI854703), mRNA [NM_177737]
A_52_P22286	AK041357	0.222677	gb|AK041357|riken|A630004P12|nap|NAP124692-1	AK041357	Mus musculus 3 days neonate thymus cDNA, RIKEN full-length enriched library, clone:A630004P12 product:unclassifiable, full insert sequence. [AK041357]
A_52_P91823	B130024G19Rik	0.0671752	ref|NM_001004183|gb|AK045070|gb|BC070425|ens|ENSMUST00000080024	NM_001004183	Mus musculus RIKEN cDNA B130024G19 gene (B130024G19Rik), mRNA [NM_001004183]
A_52_P266320	B230333C21Rik	0.29208	gb|XM_111900|gb|AK048769|ref|XM_921935|ref|XM_980112	XM_111900	PREDICTED: Mus musculus RIKEN cDNA B230333C21 gene (B230333C21Rik), mRNA [XM_111900]
A_52_P384394	Bmf	0.11036	ref|NM_138313|gb|BC079650|gb|AK171688|ens|ENSMUST00000090219	NM_138313	Mus musculus Bcl2 modifying factor (Bmf), mRNA [NM_138313]
A_51_P314497	Btbd10	2.65336	ref|NM_133700|ref|XM_988920|ens|ENSMUST00000047091|gb|AK004275	NM_133700	Mus musculus BTB (POZ) domain containing 10 (Btbd10), mRNA [NM_133700]
A_52_P467438	Cd99l2	0.397661	gb|AK054364|riken|E330019I03|tc|NP574184|tc|TC1561201	AK054364	Mus musculus 2 days pregnant adult female ovary cDNA, RIKEN full-length enriched library, clone:E330019I03 product:MIC2 (monoclonal Imperial Cancer Research Fund 2)-like 1, full insert sequence. [AK054364]
A_52_P340700	Cdc42se1	2.92669	ref|NM_172395|ens|ENSMUST00000053872|gb|AK008084|gb|BC029194	NM_172395	Mus musculus CDC42 small effector 1 (Cdc42se1), transcript variant 1, mRNA [NM_172395]
A_51_P277006	Chst8	15.093	ref|NM_175140|gb|AK038952|gb|AK005217|gb|AB106878	NM_175140	Mus musculus carbohydrate (N-acetylgalactosamine 4-0) sulfotransferase 8 (Chst8), mRNA [NM_175140]
A_51_P501730	Crispld2	4.97925	ref|NM_030209|gb|AK033858|ens|ENSMUST00000098357|ens|ENSMUST00000034282	NM_030209	Mus musculus cysteine-rich secretory protein LCCL domain containing 2 (Crispld2), mRNA [NM_030209]
A_51_P155085	Dennd2a	8.62721	ref|NM_172477|gb|AK081176|gb|BC057310|ens|ENSMUST00000036877	NM_172477	Mus musculus DENN/MADD domain containing 2A (Dennd2a), mRNA [NM_172477]
A_51_P144349	Dtx4	0.281379	ref|NM_172442|ens|ENSMUST00000045521|gb|BC058647|gb|BC044798	NM_172442	Mus musculus deltex 4 homolog (Drosophila) (Dtx4), mRNA [NM_172442]
A_52_P49406	E430028B21Rik	4.73208	ref|NM_178668|gb|BC064450|gb|AK082947|ens|ENSMUST00000052932	NM_178668	Mus musculus RIKEN cDNA E430028B21 gene (E430028B21Rik), mRNA [NM_178668]
A_51_P347440	E430028B21Rik	4.80615	ref|NM_178668|gb|BC064450|gb|AK082947|ens|ENSMUST00000052932	NM_178668	Mus musculus RIKEN cDNA E430028B21 gene (E430028B21Rik), mRNA [NM_178668]
A_52_P107354	Eif2s2	2.45035	ref|NM_026030|gb|AK145434|gb|AK012817|gb|AK145401	NM_026030	Mus musculus eukaryotic translation initiation factor 2, subunit 2 (beta) (Eif2s2), mRNA [NM_026030]
A_52_P519882	Etf1	2.76876	ref|NM_144866|gb|BC013717|gb|AK164020|ens|ENSMUST00000025218	NM_144866	Mus musculus eukaryotic translation termination factor 1 (Etf1), mRNA [NM_144866]
A_52_P438036	Gpr23	0.236152	ref|NM_175271|gb|BC069178|gb|AK051709|ens|ENSMUST00000060576	NM_175271	Mus musculus G protein-coupled receptor 23 (Gpr23), mRNA [NM_175271]
A_52_P78033	Ihpk2	0.394608	gb|BC060059|gb|AK005166|gb|AK057615|ens|ENSMUST00000085016	BC060059	Mus musculus inositol hexaphosphate kinase 2, mRNA (cDNA clone IMAGE:5693072), complete cds. [BC060059]
A_51_P106859	Lsm10	0.580564	ref|NM_138721|ens|ENSMUST00000055575|gb|AK143443|gb|BC026476	NM_138721	Mus musculus U7 snRNP-specific Sm-like protein LSM10 (Lsm10), mRNA [NM_138721]
A_51_P241074	Map2k1	3.03223	ref|NM_008927|gb|AK165664|gb|AK154793|ens|ENSMUST00000005066	NM_008927	Mus musculus mitogen activated protein kinase kinase 1 (Map2k1), mRNA [NM_008927]
A_51_P411297	Nup50	3.63856	ref|NM_016714|gb|BC060234|gb|AF229256|ens|ENSMUST00000016763	NM_016714	Mus musculus nucleoporin 50 (Nup50), mRNA [NM_016714]
A_52_P589591	Polg2	0.378615	ref|NM_015810|gb|AK169977|gb|AF177202|ens|ENSMUST00000021060	NM_015810	Mus musculus polymerase (DNA directed), gamma 2, accessory subunit (Polg2), mRNA [NM_015810]
A_52_P116372	Ppp1r15b	3.35891	ref|NM_133819|gb|AK170862|gb|AK167565|gb|AK082957	NM_133819	Mus musculus protein phosphatase 1, regulatory (inhibitor) subunit 15b (Ppp1r15b), mRNA [NM_133819]
A_51_P163867	Ppp4r1	2.00529	ref|NM_146081|gb|BC029761|gb|AK166418|ens|ENSMUST00000097293	NM_146081	Mus musculus protein phosphatase 4, regulatory subunit 1 (Ppp4r1), mRNA [NM_146081]
A_51_P183746	Prrx2	10.4895	ref|NM_009116|gb|X52875|tc|NP382108|tc|TC1556634	NM_009116	Mus musculus paired related homeobox 2 (Prrx2), mRNA [NM_009116]
A_52_P671661	Rbm13	3.22939	ref|NM_026453|gb|BC013079|gb|AK015369|ens|ENSMUST00000033983	NM_026453	Mus musculus RNA binding motif protein 13 (Rbm13), mRNA [NM_026453]
A_51_P259995	Rbm13	3.16511	ref|NM_026453|gb|BC013079|gb|AK075982|ens|ENSMUST00000033983	NM_026453	Mus musculus RNA binding motif protein 13 (Rbm13), mRNA [NM_026453]
A_51_P477179	Sirt3	0.534702	ref|NM_022433|ens|ENSMUST00000026559|gb|AK075861|gb|AF299338	NM_022433	Mus musculus sirtuin 3 (silent mating type information regulation 2, homolog) 3 (S. cerevisiae) (Sirt3), mRNA [NM_022433]
A_52_P462071	Slc7a6	2.94386	ref|NM_178798|gb|BC042898|gb|AK157379|ens|ENSMUST00000034378	NM_178798	Mus musculus solute carrier family 7 (cationic amino acid transporter, y+ system), member 6 (Slc7a6), mRNA [NM_178798]
A_51_P123676	Synpo	7.37068	gb|AK154958|gb|AK034012|gb|XM_894564|ens|ENSMUST00000097566	AK154958	Mus musculus NOD-derived CD11c +ve dendritic cells cDNA, RIKEN full-length enriched library, clone:F630112P19 product:synaptopodin, full insert sequence. [AK154958]
A_51_P475995	Thra	0.240508	ref|NM_178060|gb|AK078233|riken|6430529J03|tc|NP805097	NM_178060	Mus musculus thyroid hormone receptor alpha (Thra), mRNA [NM_178060]
A_51_P342835	Tmem24	2.98475	ref|NM_027909|gb|BC060156|gb|AK122237|ens|ENSMUST00000065080	NM_027909	Mus musculus transmembrane protein 24 (Tmem24), mRNA [NM_027909]
A_51_P430445	Ube2f	2.81964	ref|NM_026454|gb|AK010957|gb|AK188641|gb|AK007937	NM_026454	Mus musculus ubiquitin-conjugating enzyme E2F (putative) (Ube2f), mRNA [NM_026454]
A_52_P472958	Utp6	3.29186	ref|NM_144826|gb|BC023920|gb|AK029151|ens|ENSMUST00000043152	NM_144826	Mus musculus UTP6, small subunit (SSU) processome component, homolog (yeast) (Utp6), mRNA [NM_144826]
A_51_P355821	Zfp688	0.33548	ref|NM_026999|gb|BC027683|gb|AK170857|ens|ENSMUST00000051352	NM_026999	Mus musculus zinc finger protein 688 (Zfp688), mRNA [NM_026999]

## Sheet: Table S7Probes from Fig S2b 24h
Table S7. Probes from Fig S2b 24h
ProbeName	GeneName	Ratio (24 hr STRONG vs. 24 hr WEAK)	accessions	SystematicName	Description
A_51_P207153	1110008P14Rik	5.10972	ref|NM_198001|gb|AK079725|gb|AK003598|gb|BC024615	NM_198001	Mus musculus RIKEN cDNA 1110008P14 gene (1110008P14Rik), mRNA [NM_198001]
A_51_P443508	Ppa1	4.8825	ref|NM_026438|ens|ENSMUST00000020286|gb|CT010203|gb|AK201001	NM_026438	Mus musculus pyrophosphatase (inorganic) 1 (Ppa1), mRNA [NM_026438]
A_51_P208801	Ndufab1	3.95353	ref|NM_028177|gb|AK018688|gb|AK011302|riken|9130423F15	NM_028177	Mus musculus NADH dehydrogenase (ubiquinone) 1, alpha/beta subcomplex, 1 (Ndufab1), mRNA [NM_028177]
A_52_P76034	Rcc2	3.69791	ref|NM_173867|gb|AK076046|gb|BC020385|ens|ENSMUST00000071169	NM_173867	Mus musculus regulator of chromosome condensation 2 (Rcc2), mRNA [NM_173867]
A_52_P450236	Sdad1	3.35332	ref|NM_172713|gb|BC042708|gb|BC005751|ens|ENSMUST00000031364	NM_172713	Mus musculus SDA1 domain containing 1 (Sdad1), mRNA [NM_172713]
A_52_P492062	LOC627563	3.29185	gb|XR_004049|nap|NAP025893-1|nap|NAP017816-001	XR_004049	PREDICTED: Mus musculus similar to L-lactate dehydrogenase A chain (LDH-A) (LDH muscle subunit) (LDH-M) (LOC627563), mRNA [XR_004049]
A_52_P82991	ENSMUST00000063037	3.22822	ens|ENSMUST00000063037|gb|XR_003372|nap|NAP061094-1|nap|NAP071030-1	ENSMUST00000063037	PREDICTED: Mus musculus similar to L-lactate dehydrogenase A chain (LDH-A) (LDH muscle subunit) (LDH-M) (LOC383509), mRNA [XR_003372]
A_52_P48155	Eif5a	3.15029	ref|NM_181582|gb|AY129326|gb|AY129324|gb|AY129327	NM_181582	Mus musculus eukaryotic translation initiation factor 5A (Eif5a), mRNA [NM_181582]
A_52_P537050	Uchl3	3.11916	ref|NM_016723|ens|ENSMUST00000002289|ens|ENSMUST00000066470|gb|AB033370	NM_016723	Mus musculus ubiquitin carboxyl-terminal esterase L3 (ubiquitin thiolesterase) (Uchl3), mRNA [NM_016723]
A_51_P123077	Nubp1	2.72456	ref|NM_011955|gb|BC047926|gb|AK157212|ens|ENSMUST00000023146	NM_011955	Mus musculus nucleotide binding protein 1 (Nubp1), mRNA [NM_011955]
A_51_P120201	Eif5a	2.50839	ref|NM_181582|gb|AY129326|gb|AY129324|gb|AY129327	NM_181582	Mus musculus eukaryotic translation initiation factor 5A (Eif5a), mRNA [NM_181582]
A_51_P163305	Nudt5	2.50623	ref|NM_016918|ens|ENSMUST00000026927|gb|AF222786|gb|AK088222	NM_016918	Mus musculus nudix (nucleoside diphosphate linked moiety X)-type motif 5 (Nudt5), mRNA [NM_016918]
A_51_P119460	Cstf2	2.46836	ref|NM_133196|gb|AK147438|gb|AF317552|ens|ENSMUST00000033609	NM_133196	Mus musculus cleavage stimulation factor, 3' pre-RNA subunit 2 (Cstf2), mRNA [NM_133196]
A_51_P164270	Snrpa1	2.41849	ref|NM_021336|ref|XM_977363|ens|ENSMUST00000032723|gb|AK206837	NM_021336	Mus musculus small nuclear ribonucleoprotein polypeptide A' (Snrpa1), mRNA [NM_021336]
A_52_P69998	Kdelr2	2.35686	ref|NM_025841|gb|AK150402|gb|CT010232|gb|AJ278133	NM_025841	Mus musculus KDEL (Lys-Asp-Glu-Leu) endoplasmic reticulum protein retention receptor 2 (Kdelr2), mRNA [NM_025841]
A_52_P224373	2610030H06Rik	2.29078	gb|BC028317|gb|BQ920302|gb|AK008848|ref|XM_975716	BC028317	Mus musculus RIKEN cDNA 2610030H06 gene, mRNA (cDNA clone IMAGE:4035671), complete cds. [BC028317]
A_52_P667222	0610016J10Rik	2.17508	ref|NM_133771|gb|BC013819|gb|AF363447|ens|ENSMUST00000078459	NM_133771	Mus musculus RIKEN cDNA 0610016J10 gene (0610016J10Rik), mRNA [NM_133771]
A_52_P90124	Prep	2.10813	ref|NM_011156|gb|BC050830|ens|ENSMUST00000099858|ens|ENSMUST00000019995	NM_011156	Mus musculus prolyl endopeptidase (Prep), mRNA [NM_011156]
A_51_P295037	NAP057010-1	2.05641	nap|NAP057010-1|nap|NAP030368-1	NAP057010-1	Unknown
A_51_P269728	Psmb5	2.01163	ref|NM_011186|gb|AK088367|gb|BC106144|gb|AK159092	NM_011186	Mus musculus proteasome (prosome, macropain) subunit, beta type 5 (Psmb5), mRNA [NM_011186]
A_51_P314264	Ssr2	1.98289	ref|NM_025448|gb|AK050505|gb|AK213548|ens|ENSMUST00000035785	NM_025448	Mus musculus signal sequence receptor, beta (Ssr2), mRNA [NM_025448]
A_51_P284937	Gfm1	1.93427	ref|NM_138591|gb|BC013093|gb|AF315511|ens|ENSMUST00000077271	NM_138591	Mus musculus G elongation factor, mitochondrial 1 (Gfm1), mRNA [NM_138591]
A_52_P43869	Tmem41b	1.87216	ref|NM_153525|gb|BC027103|gb|AK165226|ens|ENSMUST00000094097	NM_153525	Mus musculus transmembrane protein 41B (Tmem41b), mRNA [NM_153525]
A_51_P189234	Rnf121	1.85359	ref|NM_029211|gb|AK034806|gb|BC022686|gb|AK159032	NM_029211	Mus musculus ring finger protein 121 (Rnf121), mRNA [NM_029211]
A_51_P484419	Uxt	1.84456	ref|NM_013840|ens|ENSMUST00000001162|gb|AK163983|gb|AF092738	NM_013840	Mus musculus ubiquitously expressed transcript (Uxt), mRNA [NM_013840]
A_52_P175699	Mtmr3	0.613398	gb|AK122261|tc|TC1412660|nap|NAP032268-1	AK122261	Mus musculus mRNA for mKIAA0371 protein [AK122261]
A_51_P269663	Itpr1	0.595501	ref|NM_010585|gb|BC003271|gb|X15373|ens|ENSMUST00000032192	NM_010585	Mus musculus inositol 1,4,5-triphosphate receptor 1 (Itpr1), mRNA [NM_010585]
A_52_P19016	Sfrs16	0.570573	ref|NM_016680|gb|AF325456|gb|AK009334|gb|BC106129	NM_016680	Mus musculus splicing factor, arginine/serine-rich 16 (suppressor-of-white-apricot homolog, Drosophila) (Sfrs16), transcript variant L, mRNA [NM_016680]
A_52_P327176	Pdzrn3	0.505936	ref|NM_018884|ref|XM_001000981|gb|AF127084|ens|ENSMUST00000075994	NM_018884	Mus musculus PDZ domain containing RING finger 3 (Pdzrn3), mRNA [NM_018884]
A_52_P221630	TC1480345	0.499415	tc|TC1480345|nap|NAP104727-1	TC1480345	Unknown
A_51_P338461	Numa1	0.498768	ref|NM_133947|gb|BC049791|gb|AK144141|gb|AK168399	NM_133947	Mus musculus nuclear mitotic apparatus protein 1 (Numa1), mRNA [NM_133947]
A_51_P108131	Zbtb4	0.468735	gb|AK147212|gb|DV046512|gb|AK034066|ens|ENSMUST00000100979	AK147212	Mus musculus 16 days embryo whole body cDNA, RIKEN full-length enriched library, clone:M421004K18 product:KAISO-like zinc finger protein 1 homolog [Homo sapiens], full insert sequence. [AK147212]
A_51_P356353	Cds2	0.432556	ref|NM_138651|gb|AK147541|gb|AK017654|gb|AK017677	NM_138651	Mus musculus CDP-diacylglycerol synthase (phosphatidate cytidylyltransferase) 2 (Cds2), mRNA [NM_138651]
A_51_P300434	Dst	0.429701	ref|NM_133833|ens|ENSMUST00000088216|ens|ENSMUST00000097789|ens|ENSMUST00000097786	NM_133833	Mus musculus dystonin (Dst), transcript variant a, mRNA [NM_133833]
A_52_P200631	Tmem65	0.42181	gb|AK044939|riken|B130014L01|tc|NP804991|tc|TC1566896	AK044939	Mus musculus 9.5 days embryo parthenogenote cDNA, RIKEN full-length enriched library, clone:B130014L01 product:unclassifiable, full insert sequence. [AK044939]
A_51_P467682	Mapk1ip1	0.41387	ref|NM_027115|gb|BC055699|ens|ENSMUST00000075667|ens|ENSMUST00000068305	NM_027115	Mus musculus mitogen activated protein kinase 1 interacting protein 1 (Mapk1ip1), mRNA [NM_027115]
A_51_P324120	Unc84b	0.367377	ref|NM_194342|gb|AK156246|gb|AK171058|gb|BC098208	NM_194342	Mus musculus unc-84 homolog B (C. elegans) (Unc84b), mRNA [NM_194342]
A_51_P324124	Unc84b	0.365997	ref|NM_194342|gb|AK156246|gb|AK171058|gb|BC098208	NM_194342	Mus musculus unc-84 homolog B (C. elegans) (Unc84b), mRNA [NM_194342]
A_51_P337662	6330505F04Rik	0.348895	ref|NM_172779|gb|BB460424|ens|ENSMUST00000039374|ens|ENSMUST00000101553	NM_172779	Mus musculus RIKEN cDNA 6330505F04 gene (6330505F04Rik), mRNA [NM_172779]
A_51_P474538	A330103N21Rik	0.331921	gb|AK087668|gb|AK051086|gb|AK054320|gb|BC062186	AK087668	Mus musculus 2 days pregnant adult female ovary cDNA, RIKEN full-length enriched library, clone:E330001K01 product:unclassifiable, full insert sequence [AK087668]
A_51_P246001	Cpe	0.327966	ref|NM_013494|ref|XM_001002936|ens|ENSMUST00000048967|gb|AK177498	NM_013494	Mus musculus carboxypeptidase E (Cpe), mRNA [NM_013494]
A_51_P413111	Ppm1l	0.327455	gb|AK147389|gb|AK031097|gb|BC060120|riken|M5C1026H21	AK147389	Mus musculus cDNA, RIKEN full-length enriched library, clone:M5C1026H21 product:protein phosphatase 1 (formerly 2C)-like, full insert sequence [AK147389]
A_52_P486260	Prelp	0.314591	ref|NM_054077|gb|AK037150|gb|AK047480|ens|ENSMUST00000048432	NM_054077	Mus musculus proline arginine-rich end leucine-rich repeat (Prelp), mRNA [NM_054077]
A_51_P505689	Kifc2	0.306629	ref|NM_010630|gb|U92949|nap|NAP109234-1	NM_010630	Mus musculus kinesin family member C2 (Kifc2), mRNA [NM_010630]
A_51_P305213	1810010H24Rik	0.281883	gb|XM_286373|gb|AK007422|ref|XM_977766|ref|XM_988398	XM_286373	PREDICTED: Mus musculus RIKEN cDNA 1810010H24 gene (1810010H24Rik), mRNA [XM_286373]
A_51_P451458	Mamdc2	0.275655	ref|NM_174857|gb|AK035566|gb|AK154219|ens|ENSMUST00000036069	NM_174857	Mus musculus MAM domain containing 2 (Mamdc2), mRNA [NM_174857]
A_51_P417251	6330403K07Rik	0.256901	ref|NM_134022|gb|AK018106|gb|AK083923|ens|ENSMUST00000018595	NM_134022	Mus musculus RIKEN cDNA 6330403K07 gene (6330403K07Rik), mRNA [NM_134022]
A_51_P282930	Rorc	0.241488	ref|NM_011281|gb|AJ132394|ens|ENSMUST00000098877|ens|ENSMUST00000029795	NM_011281	Mus musculus RAR-related orphan receptor gamma (Rorc), mRNA [NM_011281]
A_52_P247900	Lepr	0.231534	gb|BC082551|gb|U42467|tc|NP055397|tc|NP1258435	BC082551	Mus musculus leptin receptor, mRNA (cDNA clone MGC:105189 IMAGE:30621706), complete cds. [BC082551]
A_51_P212754	Tgfbi	0.199908	ref|NM_009369|gb|AK155828|gb|AK135536|ens|ENSMUST00000045173	NM_009369	Mus musculus transforming growth factor, beta induced (Tgfbi), mRNA [NM_009369]
